# Supplementary material for: Transcriptome Analysis Reveals Key Flavonoid 3′-Hydroxylase and Flavonoid 3′,5′-Hydroxylase Genes in Affecting the Ratio of Dihydroxylated to Trihydroxylated Catechins in Camellia sinensis
Source: PLoS One. 2015 Sep 14;10(9):e0137925. doi: 10.1371/journal.pone.0137925 (PMC4569414; doi:10.1371/journal.pone.0137925)
Supplement: S1 Table — (XLSX) [file pone.0137925.s004.xlsx]

## Sheet: Longjing43.hete_Zhonghuang2.hom
F3'H1
#GeneID	Position	RefGenotype	Longjing43	Major Genotype	Major_Depth	Minor Genotype	Minor_Depth	Depth of Longjing43	Zhonghuang2	Depth of Zhonghuang2	Score
comp143838_c0	82	T	K	T	43	G	35	81	T	65	99
comp143838_c0	374	T	K	G	20	T	16	38	T	58	76
comp143838_c0	375	C	Y	C	16	T	18	37	C	56	53
comp143838_c0	378	C	Y	C	16	T	15	33	C	64	47
comp143838_c0	379	T	K	T	16	G	16	32	T	64	91
comp143838_c0	381	A	W	A	16	T	13	30	A	60	59
comp143838_c0	382	A	R	A	16	G	11	29	A	61	35
comp143838_c0	383	T	K	T	16	G	11	30	T	62	53
comp143838_c0	384	G	K	G	16	T	12	29	G	61	73
comp143838_c0	385	A	R	A	17	G	12	30	A	62	40
comp143838_c0	387	T	Y	T	17	C	11	30	T	64	43
comp143838_c0	391	T	K	T	20	G	10	30	T	66	57
comp143838_c0	392	T	K	T	22	G	10	32	T	70	36
comp143838_c0	393	C	M	C	21	A	9	32	C	71	45
comp143838_c0	394	T	K	T	22	G	9	31	T	70	55
comp143838_c0	395	C	S	C	20	G	8	29	C	67	50
comp143838_c0	396	A	W	A	21	T	7	28	A	67	30
comp143838_c0	397	T	K	T	20	G	7	29	T	70	37
comp143838_c0	398	T	K	T	22	G	7	29	T	71	37
F3'H3
#GeneID	Position	RefGenotype	Longjing43	Major Genotype	Major_Depth	Minor Genotype	Minor_Depth	Depth of Longjing43	Zhonghuang2	Depth of Zhonghuang2	Score
comp141172_c0	57	A	M	A	8	C	4	15	A	15	56
comp141172_c0	59	C	S	C	10	G	6	18	C	15	53
comp141172_c0	63	A	R	A	13	G	7	21	A	15	58
comp141172_c0	69	A	R	A	14	G	6	23	A	15	55
comp141172_c0	85	C	Y	C	14	T	11	32	C	22	45
comp141172_c0	91	T	W	T	17	A	12	35	T	26	66
comp141172_c0	92	G	R	G	25	A	11	42	G	29	53
comp141172_c0	96	A	W	A	24	T	11	41	A	30	74
comp141172_c0	104	C	M	C	27	A	11	44	C	34	61
comp141172_c0	106	G	S	G	28	C	11	45	G	35	72
comp141172_c0	112	T	K	T	28	G	14	45	T	34	60
comp141172_c0	115	T	Y	T	22	C	11	45	T	34	39
comp141172_c0	116	T	W	T	26	A	11	45	T	34	49
comp141172_c0	117	A	M	A	29	C	12	45	A	32	71
comp141172_c0	119	C	S	C	24	G	10	45	C	34	57
comp141172_c0	121	A	W	A	28	T	11	45	A	34	63
comp141172_c0	123	A	R	A	27	G	10	45	A	35	45
comp141172_c0	128	C	Y	C	28	T	10	46	C	34	32
comp141172_c0	135	C	Y	C	27	T	11	42	C	35	37
comp141172_c0	136	C	S	C	28	G	12	43	C	37	63
comp141172_c0	137	T	W	T	27	A	12	43	T	37	64
comp141172_c0	140	T	W	T	31	A	10	46	T	37	47
comp141172_c0	143	C	M	C	30	A	13	47	C	34	54
comp141172_c0	144	C	M	C	28	A	13	47	C	34	57
comp141172_c0	146	C	S	C	32	G	10	46	C	34	52
comp141172_c0	190	G	K	G	30	T	14	55	G	51	77
comp141172_c0	193	C	S	C	27	G	14	47	C	47	70
comp141172_c0	194	C	M	C	27	A	17	47	C	47	87
comp141172_c0	195	C	M	C	29	A	15	49	C	48	53
comp141172_c0	197	A	R	A	30	G	14	57	A	49	51
comp141172_c0	205	C	M	C	41	A	17	64	C	49	83
comp141172_c0	208	A	W	A	37	T	13	64	A	50	51
comp141172_c0	212	T	K	T	32	G	19	71	T	55	93
comp141172_c0	242	C	M	C	55	A	17	84	C	71	81
comp141172_c0	1473	T	Y	C	34	T	30	69	T	59	71
comp141172_c0	1545	G	S	C	31	G	28	68	G	55	99
F3'5'H3
#GeneID	Position	RefGenotype	Longjing43	Major Genotype	Major_Depth	Minor Genotype	Minor_Depth	Depth of Longjing43	Zhonghuang2	Depth of Zhonghuang2	Score
comp149726_c0	602	T	W	T	40	A	24	68	T	47	99

## Sheet: Longjing43.hom_Zhonghuang2.het
F3'H1
#GeneID	Position	RefGenotype	Longjing43	Depth of Longjing43	Zhonghuang2	Major Genotype	Major_Depth	Minor Genotype	Minor_Depth	Depth of Zhonghuang2	Score
comp143838_c0	52	T	A	25	W	A	22	T	6	30	36
comp143838_c0	2097	G	G	38	R	G	34	A	16	52	76
F3'H3
#GeneID	Position	RefGenotype	Longjing43	Depth of Longjing43	Zhonghuang2	Major Genotype	Major_Depth	Minor Genotype	Minor_Depth	Depth of Zhonghuang2	Score
comp141172_c0	1527	T	T	62	Y	T	30	C	21	57	91
